# Supplementary material for: Honokiol, magnolol and its monoacetyl derivative show strong anti-fungal effect on Fusarium isolates of clinical relevance
Source: PLoS One. 2019 Sep 4;14(9):e0221249. doi: 10.1371/journal.pone.0221249 (PMC6726233; doi:10.1371/journal.pone.0221249)
Supplement: S1 Text — Comparison of μg/ml and molarity (μM or mM) for compounds 3–8 with that of fluconazole and terbinafine (Table A). Raw datasets of the effect of compounds 1–8, terbinafine and fluconazole on mycelium growth of Fusarium oxysporum, Fusarium verticillioides and Fusarium solani (Table B). Antifungal activity of terbinafine (Fig A). Antifungal activity of fluconazole (Fig B).Antifungal activity of compound 1 (Fig C). Antifungal activity of compound 2 (Fig D). Antifungal activity of compound 3 (Fig E). Antifungal activity of compound 4 (Fig F). Antifungal activity of compound 5 (Fig G). Antifungal activity of compound 6 (Fig H). Antifungal activity of compound 7 (Fig I). Antifungal activity of compound 8 (Fig K). Photos of mycelium growth of five Fusarium oxysporum isolates in the presence of magnolol 1 at 5 and 400 μg/ml in comparison with control (Fig L). Photos of mycelium growth of six Fusarium verticillioides isolates in the presence of magnolol 1 at 5 and 400 μg/ml in comparison with control (Fig M). Photos of mycelium growth of four Fusarium solani isolates in the presence of magnolol 1 at 5 and 400 μg/ml in comparison with control (Fig N). (ZIP) [file pone.0221249.s001.zip › B_Table.xlsx]

## Sheet: Colony diametres (% of control)
	Table B
TERBINAFINE
n.	Species	NRRL n.	PVS-Fu n.	0,1 ppm			0,5 ppm			1 ppm			5 ppm			10 ppm
1	F. verticillioides	-	604	92.3077	88.8889	82.7586	50	44.4444	41.3793	34.6154	29.6296	27.5862	0	0	0	0	0	0
2	F. verticillioides	53129	86	104.545	104.545	109.524	68.1818	63.6364	66.6667	36.3636	31.8182	38.0952	0	0	0	0	0	0
3	F. verticillioides	46599	87	91.3043	87.5	100	60.8696	54.1667	59.0909	34.7826	33.3333	36.3636	0	0	0	0	0	0
4	F. verticillioides	53126	84	79.1667	83.3333	83.3333	37.5	37.5	41.6667	20.8333	20.8333	20.8333	0	0	0	0	0	0
5	F. verticillioides	53122	83	80.7692	81.4815	80.7692	42.3077	44.4444	42.3077	19.2308	18.5185	19.2308	0	0	0	0	0	0
6	F. verticillioides	44894	88	86.6667	92.8571	89.6552	50	50	48.2759	20	21.4286	17.2414	0	0	0	0	0	0
7	F. solani	53120	94	115.385	111.538	112	100	100	100	92.3077	92.3077	92	46.1538	46.1538	44	30.7692	30.7692	32
8	F. solani	44903	96	108	107.692	104	100	96.1538	100	88	80.7692	88	32	34.6154	36	24	23.0769	24
9	F. solani	-	502	103.333	103.226	103.333	76.6667	77.4194	76.6667	70	64.5161	66.6667	26.6667	25.8065	26.6667	16.6667	16.129	16.6667
10	F. solani	46443	93	103.846	107.692	107.692	107.692	107.692	103.846	96.1538	96.1538	100	65.3846	61.5385	65.3846	46.1538	46.1538	46.1538
11	F. oxysporum	46603	89	106.897	106.897	103.333	79.3103	79.3103	76.6667	68.9655	65.5172	66.6667	24.1379	24.1379	23.3333	0	0	0
12	F. oxysporum	-	516	110.345	103.333	103.333	75.8621	73.3333	73.3333	62.069	63.3333	63.3333	24.1379	23.3333	23.3333	0	0	0
13	F. oxysporum	53121	92	100	100	100	73.3333	73.3333	73.3333	60	56.6667	56.6667	0	0	0	0	0	0
14	F. oxysporum	46600	90	107.143	103.571	103.571	85.7143	82.1429	85.7143	71.4286	71.4286	71.4286	25	25	21.4286	0	0	0
15	F. oxysporum	46606	91	111.111	107.407	103.448	81.4815	81.4815	79.3103	70.3704	66.6667	65.5172	25.9259	25.9259	24.1379	0	0	0
FLUCONAZOLE
n.	Species	NRRL n.	PVS-Fu n.	1 ppm			5 ppm			10 ppm			25 ppm			50 ppm
1	F. verticillioides	-	604	93.3333	86.6667	90	80	83.3333	83.3333	80	80	83.3333	0	0	0	0	0	0
2	F. verticillioides	53129	86	88	88	95.8333	84	80	95.8333	88	80	83.3333	0	0	0	0	0	0
3	F. verticillioides	46599	87	95.8333	92	91.6667	87.5	88	87.5	87.5	80	83.3333	0	0	0	0	0	0
4	F. verticillioides	53126	84	91.6667	91.6667	88	83.3333	83.3333	80	87.5	87.5	84	0	0	0	0	0	0
5	F. verticillioides	53122	83	89.6552	92.3077	96.2963	72.4138	84.6154	77.7778	75.8621	76.9231	74.0741	0	0	0	0	0	0
6	F. verticillioides	44894	88	96.7742	93.3333	93.3333	80.6452	80	90	70.9677	73.3333	76.6667	0	0	0	0	0	0
7	F. solani	53120	94	103.226	96.875	96.875	96.7742	96.875	93.75	96.7742	96.875	96.875	96.6667	84.8485	90.3226	100	90.9091	96.7742
8	F. solani	44903	96	103.704	96.4286	96.4286	103.704	96.4286	96.4286	100	96.4286	92.8571	100	96.2963	96.4286	96.2963	100	96.4286
9	F. solani	-	502	86.1111	88.8889	88.5714	77.7778	77.7778	80	75	72.2222	77.1429	62.8571	60	62.8571	54.2857	51.4286	54.2857
10	F. solani	46443	93	100	100	100	100	96.2963	96.2963	96.2963	96.2963	96.2963	92.5926	92.5926	92.5926	92.5926	92.5926	92.5926
11	F. oxysporum	46603	89	90.625	90.625	93.75	78.125	78.125	78.125	75	75	75	58.8235	62.5	58.8235	55.8824	59.375	58.8235
12	F. oxysporum	-	516	85.7143	88.2353	85.7143	80	79.4118	80	80	82.3529	74.2857	61.7647	62.8571	60	64.7059	62.8571	57.1429
13	F. oxysporum	53121	92	90.625	90.625	96.7742	71.875	78.125	83.871	71.875	71.875	74.1935	62.5	59.375	55.8824	53.125	53.125	52.9412
14	F. oxysporum	46600	90	90	87.0968	93.3333	83.3333	80.6452	83.3333	80	77.4194	80	67.7419	70	67.7419	61.2903	63.3333	61.2903
15	F. oxysporum	46606	91	85.2941	85.7143	85.2941	73.5294	71.4286	76.4706	70.5882	71.4286	73.5294	63.6364	63.6364	70	63.6364	60.6061	66.6667
MAGNOLOL 1
n.	Species	NRRL n.	PVS-Fu n.	5 ppm			10 ppm			50 ppm			100 ppm			200 ppm			400 ppm
1	F. verticillioides	-	604	72	76	72	56.6667	55.8824	52.9412	40	38.2353	35.2941	50	44.1176	44.1176	50	41.1765	41.1765	36	40	40
2	F. verticillioides	53129	86	80.9524	72.7273	77.2727	58.6207	56.6667	58.6207	48.2759	50	51.7241	34.4828	33.3333	34.4828	34.4828	33.3333	34.4828	19.0476	22.7273	18.1818
3	F. verticillioides	46599	87	66.6667	70	65	41.3793	40	41.3793	41.3793	40	44.8276	31.0345	30	31.0345	31.0345	26.6667	27.5862	14.2857	15	15
4	F. verticillioides	53126	84	79.1667	79.1667	75	57.6923	59.2593	57.6923	57.6923	51.8519	57.6923	38.4615	37.037	38.4615	42.3077	40.7407	42.3077	20.8333	25	20.8333
5	F. verticillioides	53122	83	86.9565	91.3043	76	56.25	58.0645	61.2903	34.375	35.4839	35.4839	31.25	32.2581	32.2581	37.5	38.7097	38.7097	21.7391	17.3913	16
6	F. verticillioides	44894	88	76.9231	67.8571	76.9231	52.7778	52.7778	52.7778	30.5556	30.5556	30.5556	27.7778	27.7778	30.5556	33.3333	36.1111	33.3333	26.9231	21.4286	23.0769
7	F. solani	53120	94	85.7143	82.7586	79.3103	64.5161	66.6667	64.5161	45.1613	46.6667	48.3871	51.6129	50	48.3871	48.3871	50	48.3871	42.8571	41.3793	41.3793
8	F. solani	44903	96	88	80	84	71.4286	67.8571	67.8571	35.7143	39.2857	39.2857	46.4286	46.4286	46.4286	46.4286	46.4286	50	32	36	36
9	F. solani	-	502	68.9655	66.6667	68.9655	43.2432	44.4444	41.6667	24.3243	25	25	27.027	30.5556	27.7778	27.027	27.7778	27.7778	24.1379	23.3333	24.1379
10	F. solani	46443	93	84	80	80.7692	64.2857	64.2857	64.2857	39.2857	39.2857	39.2857	53.5714	50	53.5714	50	50	50	40	36	38.4615
11	F. oxysporum	46603	89	70.3704	73.0769	73.0769	48.5714	45.7143	43.2432	45.7143	45.7143	43.2432	28.5714	28.5714	27.027	34.2857	34.2857	32.4324	29.6296	34.6154	30.7692
12	F. oxysporum	-	516	65.5172	63.3333	65.5172	50	50	47.2222	30.5556	30.5556	30.5556	36.1111	38.8889	36.1111	38.8889	36.1111	38.8889	31.0345	33.3333	31.0345
13	F. oxysporum	53121	92	58.0645	59.375	61.2903	42.8571	42.8571	44.1176	34.2857	34.2857	35.2941	28.5714	28.5714	29.4118	28.5714	31.4286	29.4118	19.3548	18.75	19.3548
14	F. oxysporum	46600	90	66.6667	68.9655	66.6667	42.8571	44.1176	44.1176	37.1429	38.2353	38.2353	25.7143	26.4706	29.4118	28.5714	26.4706	26.4706	23.3333	24.1379	23.3333
15	F. oxysporum	46606	91	76	76	79.1667	40	41.1765	42.8571	48.5714	50	45.7143	25.7143	26.4706	25.7143	28.5714	29.4118	25.7143	28	28	29.1667
HONOKIOL 2
n.	Species	NRRL n.	PVS-Fu n.	5 ppm			10 ppm			100 ppm			200 ppm			400 ppm
1	F. verticillioides	-	604	55.5556	64	65.3846	25.9259	28	11.5385	0	0	0	0	0	0	0	0	0
2	F. verticillioides	53129	86	71.4286	72.2222	70	14.2857	0	0	0	0	0	0	0	0	0	0	0
3	F. verticillioides	46599	87	59.0909	52	48	27.2727	16	12	0	0	0	0	0	0	0	0	0
4	F. verticillioides	53126	84	47.8261	70	65	0	0	0	0	0	0	0	0	0	0	0	0
5	F. verticillioides	53122	83	56.5217	85	0	26.087	0	0	0	0	0	0	0	0	0	0	0
6	F. verticillioides	44894	88	62.963	57.6923	0	25.9259	30.7692	23.0769	0	0	0	0	0	0	0	0	0
7	F. solani	53120	94	82.1429	73.3333	82.7586	50	36.6667	44.8276	0	0	0	0	0	0	0	0	0
8	F. solani	44903	96	82.7586	82.7586	82.1429	31.0345	37.931	42.8571	0	0	0	0	0	0	0	0	0
9	F. solani	-	502	58.9744	63.1579	57.8947	38.4615	39.4737	36.8421	0	0	0	0	0	0	0	0	0
10	F. solani	46443	93	69.2308	73.0769	70.3704	0	0	0	0	0	0	0	0	0	0	0	0
11	F. oxysporum	46603	89	56.6667	60	50	23.3333	26.6667	23.3333	0	0	0	0	0	0	0	0	0
12	F. oxysporum	-	516	61.7647	60	61.7647	35.2941	40	35.2941	0	0	0	0	0	0	0	0	0
13	F. oxysporum	53121	92	66.6667	62.8571	63.6364	24.2424	20	18.1818	0	0	0	0	0	0	0	0	0
14	F. oxysporum	46600	90	55.8824	54.2857	58.8235	38.2353	34.2857	38.2353	0	0	0	0	0	0	0	0	0
15	F. oxysporum	46606	91	66.6667	72	66.6667	29.6296	36	0	0	0	0	0	0	0	0	0	0
MAGNOLOL MONOACETATE 3
n.	Species	NRRL n.	PVS-Fu n.	5 ppm	5	5	10 ppm	10	10	50 ppm	50	50	100 ppm	100	100	200 ppm	200	200	400 ppm	400	400
1	F. verticillioides	-	604	92.8571	85.7143	89.6552	85.7143	82.1429	75.8621	46.4286	46.4286	41.3793	35.7143	39.2857	37.931	28.5714	25	27.5862	25	25	0
2	F. verticillioides	53129	86	100	104.762	100	109.091	114.286	104.762	45.4545	52.381	47.619	22.7273	23.8095	23.8095	9.09091	0	0	0	0	0
3	F. verticillioides	46599	87	83.3333	80	79.1667	70.8333	68	75	29.1667	32	33.3333	37.5	32	33.3333	20.8333	24	20.8333	16.6667	16	16.6667
4	F. verticillioides	53126	84	85.1852	96	96	96.2963	100	88	37.037	40	44	11.1111	16	0	14.8148	12	0	7.40741	0	0
5	F. verticillioides	53122	83	86.2069	89.2857	125	75.8621	78.5714	110	34.4828	39.2857	55	20.6897	21.4286	0	10.3448	0	0	0	0	0
6	F. verticillioides	44894	88	88.8889	88.4615	85.1852	88.8889	88.4615	85.1852	48.1481	38.4615	44.4444	14.8148	19.2308	14.8148	0	0	0	0	0	0
7	F. solani	53120	94	93.1034	93.1034	96.4286	89.6552	93.1034	92.8571	55.1724	55.1724	53.5714	48.2759	48.2759	50	44.8276	41.3793	42.8571	27.5862	31.0345	28.5714
8	F. solani	44903	96	96.5517	96.5517	96.5517	93.1034	93.1034	93.1034	55.1724	55.1724	51.7241	51.7241	55.1724	51.7241	44.8276	48.2759	44.8276	37.931	41.3793	41.3793
9	F. solani	-	502	79.4872	83.33	78.94	76.9231	80.55	73.68	35.8974	36.11	36.84	38.4615	41.66	36.84	30.7692	33.33	26.13	23.0769	25	23.68
10	F. solani	46443	93	96.1538	96.1538	96.1538	96.1538	96.1538	96.1538	61.5385	57.69	61.53	50	46.15	38.46	23.1	0	0	0	0	0
11	F. oxysporum	46603	89	87.0968	79.4118	83.871	83.871	73.5294	80.6452	38.7097	32.3529	32.2581	38.7097	32.3529	32.2581	22.5806	20.5882	22.5806	9.67742	8.82353	0
12	F. oxysporum	-	516	80	77.1429	85.2941	80	77.1429	76.4706	40	40	41.1765	34.2857	37.1429	38.2353	22.8571	28.5714	29.4118	22.8571	22.8571	26.4706
13	F. oxysporum	53121	92	90.9091	88.2353	90.9091	84.8485	82.3529	87.8788	42.4242	41.1765	39.3939	36.3636	38.2353	36.3636	27.2727	26.4706	24.2424	18.1818	17.6471	18.1818
14	F. oxysporum	46600	90	93.3333	96.6667	90	90	90	86.6667	26.6667	26.6667	26.6667	40	43.3333	40	33.3333	30	33.3333	26.6667	23.3333	26.6667
15	F. oxysporum	46606	91	75	80	74.19	71.875	76.66	70.9677	31.25	33.33	35.483	28.125	30	29.0323	25	20	19.3548	15.625	10	12.9032
MAGNOLOL DIACETATE 4
n.	Species	NRRL n.	PVS-Fu n.	50 ppm			100 ppm	100	100	200 ppm	200	200	400 ppm	400	400
1	F. verticillioides	-	604	72	86.3636	75	80	86.3636	79.1667	80	86.3636	83.3333	76	86.3636	79.1667
2	F. verticillioides	53129	86	90.4762	95	86.3636	95.2381	95	81.8182	90.4762	100	86.3636	85.7143	90	77.2727
3	F. verticillioides	46599	87	83.3333	78.9474	83.3333	83.3333	78.9474	83.3333	83.3333	78.9474	83.3333	83.3333	73.6842	77.7778
4	F. verticillioides	53126	84	100	86.9565	86.9565	100	91.3043	91.3043	100	86.9565	91.3043	100	95.6522	86.9565
5	F. verticillioides	53122	83	88	80	83.3333	88	88	91.6667	84	80	83.3333	88	80	83.3333
6	F. verticillioides	44894	88	86.2069	82.7586	86.2069	86.2069	82.7586	86.2069	75.8621	72.4138	82.7586	82.7586	82.7586	82.7586
7	F. solani	53120	94	76.9231	76.9231	84	88.4615	84.6154	88	88.4615	88.4615	92	80.7692	80.7692	88
8	F. solani	44903	96	88	92	92	92	92	88	92	92	92	88	92	92
9	F. solani	-	502	80.6452	73.3333	73.3333	74.1935	73.3333	73.3333	80.6452	80	80	74.1935	83.3333	76.6667
10	F. solani	46443	93	100	104.348	95.6522	91.6667	95.6522	91.3043	87.5	95.6522	100	91.6667	91.3043	91.3043
11	F. oxysporum	46603	89	89.2857	92.5926	89.2857	89.2857	92.5926	89.2857	89.2857	92.5926	89.2857	89.2857	88.8889	82.1429
12	F. oxysporum	-	516	75.7576	93.3333	93.3333	81.8182	80	83.3333	81.8182	90	90	78.7879	83.3333	83.3333
13	F. oxysporum	53121	92	96.6667	90	93.3333	93.3333	93.3333	93.3333	96.6667	100	93.3333	86.6667	90	86.6667
14	F. oxysporum	46600	90	80.7692	96	88.4615	76.9231	88	88.4615	88.4615	92	88.4615	80.7692	88	80.7692
15	F. oxysporum	46606	91	91.3043	82.6087	86.9565	91.3043	86.9565	91.3043	91.3043	86.9565	86.9565	86.9565	82.6087	78.2609
HONOKIOL 2-MONOACETATE 5
n.	Species	NRRL n.	PVS-Fu n.	5 ppm	5	5	10 ppm	10	10	25 ppm	25	25	50 ppm	50	50	100 ppm	100	100
1	F. verticillioides	-	604	92	113.636	100	64	86.3636	75	80	90.9091	75	64	68.1818	54.1667	44	50	45.8333
2	F. verticillioides	53129	86	100	105	95.4545	76.1905	80	68.1818	76.1905	85	72.7273	52.381	55	50	42.8571	40	36.3636
3	F. verticillioides	46599	87	83.3333	84.2105	88.8889	66.6667	68.4211	72.2222	72.2222	73.6842	72.2222	50	47.3684	55.5556	16.6667	15.7895	0
4	F. verticillioides	53126	84	104.762	95.6522	95.6522	95.2381	86.9565	86.9565	95.2381	86.9565	82.6087	57.1429	52.1739	56.5217	33.3333	34.7826	30.4348
5	F. verticillioides	53122	83	84	84	87.5	60	64	66.6667	76	72	75	48	48	50	32	36	33.3333
6	F. verticillioides	44894	88	89.6552	89.6552	86.2069	68.9655	68.9655	68.9655	75.8621	75.8621	75.8621	44.8276	48.2759	41.3793	24.1379	24.1379	0
7	F. solani	53120	94	96.1538	96.1538	96	84.6154	84.6154	88	84.6154	80.7692	84	69.2308	65.3846	60	57.6923	57.6923	60
8	F. solani	44903	96	96	96	96	84	80	80	92	88	88	76	76	76	56	52	56
9	F. solani	-	502	87.0968	86.6667	90	64.5161	73.3333	66.6667	70.9677	66.6667	70	51.6129	53.3333	53.3333	32.2581	33.3333	33.3333
10	F. solani	46443	93	108.333	113.043	108.696	87.5	86.9565	86.9565	83.3333	91.3043	86.9565	66.6667	69.5652	69.5652	58.3333	60.8696	65.2174
11	F. oxysporum	46603	89	89.2857	88.8889	89.2857	60.7143	66.6667	60.7143	71.4286	74.0741	64.2857	42.8571	48.1481	42.8571	32.1429	33.3333	35.7143
12	F. oxysporum	-	516	90.9091	100	96.6667	60.6061	66.6667	66.6667	63.6364	73.3333	83.3333	51.5152	56.6667	56.6667	33.3333	36.6667	36.6667
13	F. oxysporum	53121	92	100	100	100	63.3333	63.3333	56.6667	73.3333	73.3333	70	46.6667	43.3333	46.6667	26.6667	30	30
14	F. oxysporum	46600	90	92.3077	92	88.4615	57.6923	56	57.6923	69.2308	72	61.5385	30.7692	32	34.6154	11.5385	8	0
15	F. oxysporum	46606	91	95.6522	86.9565	86.9565	73.913	69.5652	69.5652	60.8696	73.913	73.913	47.8261	47.8261	52.1739	34.7826	34.7826	34.7826
HONOKIOL 4ʹ-MONOACETATE 6
n.	Species	NRRL n.	PVS-Fu n.	5 ppm	5	5	10 ppm	10	10	25 ppm	25	25	50 ppm	50	50	100 ppm	100	100
1	F. verticillioides	-	604	88	95.4545	95.8333	80	90.9091	83.3333	68	81.8182	79.1667	52	63.6364	58.3333	48	54.5455	50
2	F. verticillioides	53129	86	90.4762	95	81.8182	80.9524	85	72.7273	57.1429	65	63.6364	47.619	50	45.4545	38.0952	45	40.9091
3	F. verticillioides	46599	87	83.3333	73.6842	88.8889	66.6667	68.4211	66.6667	61.1111	57.8947	61.1111	38.8889	36.8421	38.8889	38.8889	36.8421	44.4444
4	F. verticillioides	53126	84	109.524	95.6522	95.6522	85.7143	82.6087	82.6087	66.6667	56.5217	65.2174	47.619	43.4783	43.4783	47.619	34.7826	34.7826
5	F. verticillioides	53122	83	92	92	87.5	76	76	75	60	60	62.5	44	44	45.8333	44	40	45.8333
6	F. verticillioides	44894	88	86.2069	86.2069	86.2069	68.9655	68.9655	68.9655	65.5172	58.6207	62.069	41.3793	41.3793	44.8276	34.4828	31.0345	34.4828
7	F. solani	53120	94	88.4615	88.4615	96	84.6154	84.6154	84	73.0769	73.0769	72	53.8462	65.3846	56	61.5385	61.5385	64
8	F. solani	44903	96	96	92	96	92	92	92	84	80	84	68	64	64	60	64	60
9	F. solani	-	502	83.871	80	83.3333	74.1935	73.3333	73.3333	58.0645	60	60	45.1613	43.3333	46.6667	45.1613	46.6667	43.3333
10	F. solani	46443	93	100	104.348	104.348	79.1667	78.2609	78.2609	70.8333	69.5652	73.913	62.5	65.2174	65.2174	62.5	65.2174	65.2174
11	F. oxysporum	46603	89	89.2857	92.5926	89.2857	71.4286	70.3704	67.8571	60.7143	62.963	53.5714	35.7143	37.037	35.7143	32.1429	29.6296	32.1429
12	F. oxysporum	-	516	90.9091	86.6667	86.6667	72.7273	80	80	63.6364	70	70	45.4545	50	50	45.4545	46.6667	46.6667
13	F. oxysporum	53121	92	90	93.3333	100	70	66.6667	70	60	56.6667	53.3333	40	40	40	40	33.3333	40
14	F. oxysporum	46600	90	92.3077	96	88.4615	65.3846	68	65.3846	50	56	57.6923	30.7692	28	23.0769	3.84615	28	30.7692
15	F. oxysporum	46606	91	91.3043	86.9565	91.3043	73.913	73.913	73.913	56.5217	52.1739	56.5217	43.4783	43.4783	43.4783	43.4783	43.4783	43.4783
HONOKIOL DIACETATE 7
n.	Species	NRRL n.	PVS-Fu n.	5 ppm	5	5	10 ppm	10	10	25 ppm	25	25	50 ppm	50	50	100 ppm	100	100
1	F. verticillioides	-	604	80	90.9091	91.6667	88	100	108.333	88	100	87.5	88	100	91.6667	80	86.3636	79.1667
2	F. verticillioides	53129	86	104.762	100	95.4545	95.2381	100	81.8182	100	110	95.4545	100	100	90.9091	61.9048	70	63.6364
3	F. verticillioides	46599	87	94.4444	94.7368	94.4444	94.4444	100	166.667	105.556	94.7368	94.4444	88.8889	84.2105	88.8889	72.2222	68.4211	72.2222
4	F. verticillioides	53126	84	100	100	95.6522	104.762	91.3043	95.6522	104.762	95.6522	100	109.524	91.3043	95.6522	90.4762	82.6087	78.2609
5	F. verticillioides	53122	83	92	92	104.167	84	88	125	88	80	83.3333	80	84	83.3333	60	64	62.5
6	F. verticillioides	44894	88	86.2069	86.2069	86.2069	86.2069	86.2069	82.7586	75.8621	72.4138	75.8621	79.3103	79.3103	79.3103	58.6207	62.069	62.069
7	F. solani	53120	94	96.1538	92.3077	100	96.1538	92.3077	96	84.6154	88.4615	96	88.4615	88.4615	88	76.9231	84.6154	80
8	F. solani	44903	96	96	100	100	96	96	84	92	96	96	92	92	92	80	80	80
9	F. solani	-	502	83.871	86.6667	86.6667	80.6452	80	83.3333	77.4194	80	80	77.4194	80	80	61.2903	63.3333	63.3333
10	F. solani	46443	93	104.167	108.696	108.696	104.167	100	0	108.333	108.696	113.043	91.6667	100	100	79.1667	78.2609	78.2609
11	F. oxysporum	46603	89	85.7143	103.704	100	92.8571	100	78.5714	92.8571	96.2963	92.8571	82.1429	85.1852	82.1429	67.8571	62.963	64.2857
12	F. oxysporum	-	516	90.9091	103.333	103.333	90.9091	100	66.6667	90.9091	100	100	78.7879	90	86.6667	66.6667	70	70
13	F. oxysporum	53121	92	96.6667	100	103.333	96.6667	93.3333	80	96.6667	96.6667	100	93.3333	90	90	60	63.3333	60
14	F. oxysporum	46600	90	92.3077	96	96.1538	92.3077	96	80.7692	92.3077	96	88.4615	88.4615	88	88.4615	61.5385	68	61.5385
15	F. oxysporum	46606	91	104.348	91.3043	95.6522	95.6522	91.3043	108.696	104.348	95.6522	86.9565	100	91.3043	91.3043	69.5652	69.5652	69.5652
MAGNOLOL MONO GLUCOPYRANOSIDE 8
n.	Species	NRRL n.	PVS-Fu n.	5 ppm	5	5	10 ppm	10	10	100 ppm	100	100	200 ppm	200	200	400 ppm	400	400
1	F. verticillioides	-	604	110.526	110	115.789	110.526	105	110.526	115.789	110	105.263	89.4737	95	84.2105	100	95	105.263
2	F. verticillioides	53129	86	100	100	88.2353	100	106.667	94.1176	106.667	113.333	82.3529	100	106.667	82.3529	86.6667	93.3333	88.2353
3	F. verticillioides	46599	87	105	100	90.4762	100	100	90.4762	85	90	76.1905	90	60	76.1905	100	90	90.4762
4	F. verticillioides	53126	84	88.2353	83.3333	77.7778	88.2353	100	100	82.3529	83.3333	88.8889	88.2353	83.3333	83.3333	82.3529	83.3333	77.7778
5	F. verticillioides	53122	83	83.3333	100	100	70.8333	110	126.667	83.3333	105	126.667	70.8333	95	100	75	90	120
6	F. verticillioides	44894	88	100	72.7273	95.2381	80	113.636	90.4762	100	86.3636	85.7143	80	81.8182	95.2381	95	68.1818	90.4762
7	F. solani	53120	94	100	103.846	96.4286	100	107.692	100	96.2963	103.846	89.2857	92.5926	100	92.8571	100	107.692	92.8571
8	F. solani	44903	96	96	96	92.3077	96	96	92.3077	96	96	92.3077	92	96	88.4615	92	92	92.3077
9	F. solani	-	502	110	100	100	113.333	106.25	100	106.667	93.75	100	83.3333	81.25	84.375	90	84.375	78.125
10	F. solani	46443	93	100	104.167	104.167	104.167	104.167	104.167	91.6667	100	100	95.8333	95.8333	100	95.8333	95.8333	95.8333
11	F. oxysporum	46603	89	92.5926	92.5926	89.2857	92.5926	92.5926	89.2857	92.5926	92.5926	89.2857	85.1852	81.4815	89.2857	77.7778	77.7778	82.1429
12	F. oxysporum	-	516	96.6667	96.6667	96.6667	100	100	96.6667	93.3333	93.3333	96.6667	90	83.3333	93.3333	83.3333	83.3333	83.3333
13	F. oxysporum	53121	92	100	100	100	100	103.333	96.6667	96.6667	96.6667	96.6667	86.6667	90	86.6667	83.3333	80	80
14	F. oxysporum	46600	90	107.407	103.704	103.704	103.704	107.407	103.704	96.2963	92.5926	96.2963	88.8889	88.8889	88.8889	81.4815	81.4815	77.7778
15	F. oxysporum	46606	91	96	100	95.8333	100	104.348	108.333	92	95.6522	95.8333	80	95.6522	83.3333	88	86.9565	91.6667
